# Supplementary material for: Assessment of the Arabic patient-centered online information about orthodontic pain: A quality and readability assessment
Source: PLoS One. 2024 May 23;19(5):e0303308. doi: 10.1371/journal.pone.0303308 (PMC11115317; doi:10.1371/journal.pone.0303308)
Supplement: S1 Dataset — (XLSX) [file pone.0303308.s001.xlsx]

## Sheet: Sheet1
URL
https://jamilian.net/ar/%D9%87%D9%84-%D8%AA%D9%82%D9%88%D9%8A%D9%85-%D8%A7%D9%84%D8%A3%D8%B3%D9%86%D8%A7%D9%86-%D9%85%D8%A4%D9%84%D9%85/
https://www.sehatok.com/%D8%A7%D9%84%D8%AD%D9%8A%D8%A7%D8%A9-%D8%A7%D9%84%D8%B5%D8%AD%D9%8A%D8%A9/%D8%A3%D8%B3%D8%A8%D8%A7%D8%A8-%D8%A2%D9%84%D8%A7%D9%85-%D8%AA%D9%82%D9%88%D9%8A%D9%85-%D8%A7%D9%84%D8%A3%D8%B3%D9%86%D8%A7%D9%86-%D9%88%D9%86%D8%B5%D8%A7%D8%A6%D8%AD-%D9%84%D9%85%D9%88%D8%A7%D8%AC%D9%87%D8%AA%D9%87%D8%A7
https://mawdoo3.com/%D9%83%D9%8A%D9%81_%D8%A3%D8%AE%D9%81%D9%81_%D8%A3%D9%84%D9%85_%D8%A7%D9%84%D8%AA%D9%82%D9%88%D9%8A%D9%85
https://oralcarearabia.com/r/%D9%85%D8%A7-%D8%A8%D8%B9%D8%AF-%D9%88%D8%B6%D8%B9-%D8%AA%D9%82%D9%88%D9%8A%D9%85-%D8%A7%D9%84%D8%A3%D8%B3%D9%86%D8%A7%D9%86-%D9%83%D9%8A%D9%81-%D9%8A%D9%85%D9%83%D9%86%D9%83-%D8%AA%D8%AE%D9%81%D9%8A%D9%81-%D8%A7%D9%84%D8%A3%D9%84%D9%85-%D9%88%D8%A7%D9%84%D8%B4%D8%AF
https://ar.wikihow.com/%D8%A7%D9%84%D8%AA%D8%AE%D9%84%D8%B5-%D9%85%D9%86-%D8%A7%D9%84%D8%A3%D9%84%D9%85-%D8%A7%D9%84%D9%86%D8%A7%D8%AA%D8%AC-%D8%B9%D9%86-%D8%AA%D8%B6%D9%8A%D9%8A%D9%82-%D8%AA%D9%82%D9%88%D9%8A%D9%85-%D8%A7%D9%84%D8%A3%D8%B3%D9%86%D8%A7%D9%86-%D8%A3%D9%88-%D8%AA%D8%B1%D9%83%D9%8A%D8%A8%D9%87
https://mqall.org/orthodontic-pain-after-fitting/
https://mqall.org/how-do-i-reduce-the-pain-of-tightening-the-calendar/
https://ar.wikihow.com/%D8%AA%D8%AE%D9%81%D9%8A%D9%81-%D8%A7%D9%84%D8%A3%D9%84%D9%85-%D8%A7%D9%84%D9%86%D8%A7%D8%AA%D8%AC-%D8%B9%D9%86-%D8%AA%D9%82%D9%88%D9%8A%D9%85-%D8%A7%D9%84%D8%A3%D8%B3%D9%86%D8%A7%D9%86
https://3alamaltajmeel.com/l/%D8%AE%D8%B7%D9%88%D8%A7%D8%AA-%D9%84%D8%AA%D8%AE%D9%81%D9%8A%D9%81-%D8%A3%D9%84%D9%85-%D8%AA%D9%82%D9%88%D9%8A%D9%85-%D8%A7%D9%84%D8%A3%D8%B3%D9%86%D8%A7%D9%86
https://www.khaberni.com/news/%D8%AE%D8%B7%D9%88%D8%A7%D8%AA-%D8%AA%D8%AE%D9%81%D9%8A%D9%81-%D8%A3%D9%84%D9%85-%D8%AA%D9%82%D9%88%D9%8A%D9%85-%D8%A7%D9%84%D8%A3%D8%B3%D9%86%D8%A7%D9%86-414666
https://www.magrabi.com.sa/ar/blog/%D8%A7%D8%B6%D8%B1%D8%A7%D8%B1-%D8%AA%D9%82%D9%88%D9%8A%D9%85-%D8%A7%D9%84%D8%A7%D8%B3%D9%86%D8%A7%D9%86/
https://www.akhbaralaan.net/health/2016/12/24/%D8%B7%D8%B1%D9%82-%D9%84%D8%AA%D8%AE%D9%81%D9%8A%D9%81-%D8%A2%D9%84%D8%A7%D9%85-%D8%AA%D9%82%D9%88%D9%8A%D9%85-%D8%A7%D9%84%D8%A7%D8%B3%D9%86%D8%A7%D9%86-%D8%AA%D8%B9%D8%B1%D9%81-%D8%B9%D9%84%D9%8A%D9%87%D8%A7
https://www.almrsal.com/post/426075
https://www.gyadentalcenter.com/ar/%D9%87%D9%84-%D8%A7%D9%84%D8%AD%D8%B5%D9%88%D9%84-%D8%B9%D9%84%D9%89-%D8%AA%D9%82%D9%88%D9%8A%D9%85-%D8%A7%D9%84%D8%A5%D9%86%D9%81%D8%B2%D8%A7%D9%84%D8%A7%D9%8A%D9%86-%D8%B9%D9%85%D9%84%D9%8A%D8%A9/
https://3ayada.com/orthodontic-pain/
https://www.veraclinic.net/ar/12-%D9%81%D9%83%D8%B1%D8%A9-%D8%AE%D8%A7%D8%B7%D8%A6%D8%A9-%D8%AD%D9%88%D9%84-%D8%AA%D9%82%D9%88%D9%8A%D9%85-%D8%A7%D9%84%D8%A7%D8%B3%D9%86%D8%A7%D9%86-%D8%B9%D9%84%D9%8A%D9%83-%D9%85%D8%B9%D8%B1/
https://dentistry.uokerbala.edu.iq/wp/blog/2023/06/20/%D9%83%D9%8A%D9%81-%D8%A3%D8%AE%D9%81%D9%81-%D8%A3%D9%84%D9%85-%D8%A7%D9%84%D8%AA%D9%82%D9%88%D9%8A%D9%85/
https://tesakademya.com/ar/%D9%85%D8%A7-%D9%87%D9%8A-%D8%A7%D9%84%D8%AD%D8%A7%D9%84%D8%A7%D8%AA-%D8%A7%D9%84%D8%B7%D8%A7%D8%B1%D8%A6%D8%A9-%D9%81%D9%8A-%D8%B9%D9%84%D8%A7%D8%AC-%D8%AA%D9%82%D9%88%D9%8A%D9%85-%D8%A7%D9%84%D8%A3%D8%B3%D9%86%D8%A7%D9%86-%D8%A8%D8%AA%D9%82%D9%88%D9%8A%D9%85-%D8%A7%D9%84%D8%A3%D8%B3%D9%86%D8%A7%D9%86%D8%9F/
https://tajmeeli.com/%D8%A7%D8%B6%D8%B1%D8%A7%D8%B1-%D8%AA%D9%82%D9%88%D9%8A%D9%85-%D8%A7%D9%84%D8%A7%D8%B3%D9%86%D8%A7%D9%86/
https://www.dentram.com/ar/%D8%A7%D9%84%D8%B9%D9%84%D8%A7%D8%AC%D8%A7%D8%AA/%D8%AA%D9%82%D9%88%D9%8A%D9%85-%D8%A7%D9%84%D8%A3%D8%B3%D9%86%D8%A7%D9%86/%D9%85%D8%A7-%D9%87%D9%8A-%D8%A7%D9%84%D8%A3%D8%B3%D8%A6%D9%84%D8%A9-%D8%A7%D9%84%D8%A3%D9%83%D8%AB%D8%B1-%D8%AA%D9%83%D8%B1%D8%A7%D8%B1%D8%A7%D9%8B-%D8%A8%D8%AE%D8%B5%D9%88%D8%B5-%D8%AA%D9%82%D9%88/
https://www.healdone.com/ar/%D8%A7%D9%84%D9%85%D8%AF%D9%88%D9%86%D8%A9/%D9%85%D8%A7-%D9%87%D9%88-%D8%A7%D9%84%D8%AA%D9%82%D9%88%D9%8A%D9%85-%D8%A7%D9%84%D8%B4%D9%81%D8%A7%D9%81%D8%9F-%D9%87%D9%84-%D9%8A%D8%B3%D8%A8%D8%A8-%D8%A7%D9%84%D8%A3%D9%84%D9%85%D8%9F/
https://tabibasnan.net/10-%D9%86%D8%B5%D8%A7%D8%A6%D8%AD-%D9%84%D8%AA%D8%AE%D9%81%D9%8A%D9%81-%D8%A3%D9%84%D9%85-%D8%A7%D9%84%D8%A3%D8%B3%D9%86%D8%A7%D9%86-%D8%A8%D8%B9%D8%AF-%D8%A7%D9%84%D8%AA%D9%82%D9%88%D9%8A%D9%85/
https://kevinobrienorthoblog.com/%D9%87%D9%84-%D9%8A%D9%82%D9%84%D9%84-%D9%85%D8%B6%D8%BA-%D8%A7%D9%84%D8%B9%D9%84%D9%83%D8%A9-%D9%85%D9%86-%D8%A7%D9%84%D8%A3%D9%84%D9%85-%D8%A7%D9%84%D8%AA%D9%82%D9%88%D9%8A%D9%85%D9%8A%D8%9F-2/
https://www.retajmc.ae/ar/blog/invisalign-aligners.html
https://www.aljazeera.net/health/2019/8/14/%D8%B9%D9%84%D8%A7%D8%AC%D8%A7%D8%AA-%D8%B7%D8%A8%D9%8A%D8%B9%D9%8A%D8%A9-%D9%84%D9%84%D8%AA%D8%AE%D9%81%D9%8A%D9%81-%D9%85%D9%86-%D8%A2%D9%84%D8%A7%D9%85-%D8%A7%D9%84%D8%A3%D8%B3%D9%86%D8%A7%D9%86
https://jamilty.com/%D8%A7%D9%84%D9%85-%D8%A7%D9%84%D8%AA%D9%82%D9%88%D9%8A%D9%85-%D8%A7%D9%84%D8%B4%D9%81%D8%A7%D9%81-%D8%A7%D9%84%D9%85%D8%AA%D8%AD%D8%B1%D9%83/
https://sotor.com/%D8%B7%D8%B1%D9%82-%D8%AA%D8%AE%D9%81%D9%8A%D9%81-%D8%A3%D9%84%D9%85-%D8%AA%D9%82%D9%88%D9%8A%D9%85-%D8%A7%D9%84%D8%A3%D8%B3%D9%86%D8%A7%D9%86/
https://hyatok.com/%D8%A3%D9%84%D9%85_%D8%A7%D9%84%D8%AA%D9%82%D9%88%D9%8A%D9%85_%D9%83%D9%85_%D9%8A%D8%B3%D8%AA%D9%85%D8%B1
https://www.alroeya.com/172-69/2111454-%D9%85%D8%A7%D8%B0%D8%A7-%D8%AA%D8%B9%D8%B1%D9%81-%D8%B9%D9%86-%D8%AA%D9%82%D9%88%D9%8A%D9%85-%D8%A7%D9%84%D8%A3%D8%B3%D9%86%D8%A7%D9%86-%D8%A7%D9%84%D8%B4%D9%81%D8%A7%D9%81
https://le12.ma/article/19020/
https://menafn.com/arabic/1101852634/%D8%A7%D9%84%D8%A7%D8%B1%D8%AF%D9%86-%D8%AE%D8%B7%D9%88%D8%A7%D8%AA-%D8%AA%D8%AE%D9%81%D9%8A%D9%81-%D8%A3%D9%84%D9%85-%D8%AA%D9%82%D9%88%D9%8A%D9%85-%D8%A7%D9%84%D8%A3%D8%B3%D9%86%D8%A7%D9%86
https://www.jarbha.com/article/1376
https://rjeem.com/%D8%B7%D8%B1%D9%82-%D8%AA%D8%AE%D9%81%D9%8A%D9%81-%D8%A7%D9%84%D9%85-%D8%AA%D9%82%D9%88%D9%8A%D9%85-%D8%A7%D9%84%D8%A7%D8%B3%D9%86%D8%A7%D9%86/
https://questions.turkeyency.com/articles/509012/%D8%B3%D8%A4%D8%A7%D9%84-%D9%83%D9%8A%D9%81-%D8%A7%D8%AA%D8%B9%D8%A7%D9%85%D9%84-%D9%85%D8%B9-%D8%A7%D9%84%D9%85-%D8%A7%D9%84%D8%AA%D9%82%D9%88%D9%8A%D9%85%D8%9F
https://www.masralyoum.news/man-and-woman/9697631/%D9%83%D9%8A%D9%81-%D8%A7%D8%AE%D9%81%D9%81-%D8%A7%D9%84%D9%85-%D8%A7%D9%84%D8%AA%D9%82%D9%88%D9%8A%D9%85
https://mawdoo3.io/article/85941_كيف_أخفف_ألم_التقويم
https://esteshary.com/%D8%A7%D9%84%D8%A7%D9%85_%D8%AA%D9%82%D9%88%D9%8A%D9%85_%D8%A7%D9%84%D8%A7%D8%B3%D9%86%D8%A7%D9%86
https://altibbi.com/%D9%85%D9%82%D8%A7%D9%84%D8%A7%D8%AA-%D8%B7%D8%A8%D9%8A%D8%A9/%D8%B7%D8%A8-%D8%A7%D9%84%D8%A7%D8%B3%D9%86%D8%A7%D9%86/%D9%85%D8%B9%D9%84%D9%88%D9%85%D8%A7%D8%AA-%D8%AD%D9%88%D9%84-%D8%AA%D9%82%D9%88%D9%8A%D9%85-%D8%A7%D9%84%D8%A7%D8%B3%D9%86%D8%A7%D9%86-3726
https://mawdoo3.com/%D9%85%D8%B9%D9%84%D9%88%D9%85%D8%A7%D8%AA_%D8%B9%D9%86_%D8%AA%D9%82%D9%88%D9%8A%D9%85_%D8%A7%D9%84%D8%A7%D8%B3%D9%86%D8%A7%D9%86
https://ar.wikipedia.org/wiki/%D8%AA%D9%82%D9%88%D9%8A%D9%85_%D8%A7%D9%84%D8%A3%D8%B3%D9%86%D8%A7%D9%86
https://www.learndentalcare.com/%D8%A3%D9%86%D9%88%D8%A7%D8%B9-%D9%85%D8%AB%D8%A8%D8%AA-%D8%A7%D9%84%D8%A3%D8%B3%D9%86%D8%A7%D9%86-%D8%A8%D8%B9%D8%AF-%D8%A7%D9%84%D8%AA%D9%82%D9%88%D9%8A%D9%85/
https://www.webteb.com/dental-health/diseases/%D8%A7%D9%84%D9%85-%D8%A7%D9%84%D8%A7%D8%B3%D9%86%D8%A7%D9%86
https://mawdoo3.com/%D9%85%D8%A7_%D8%A8%D8%B9%D8%AF_%D8%AA%D9%82%D9%88%D9%8A%D9%85_%D8%A7%D9%84%D8%A3%D8%B3%D9%86%D8%A7%D9%86
https://dentasay.com/ar/%D8%AA%D9%82%D9%88%D9%8A%D9%85-%D8%A7%D9%84%D8%A3%D8%B3%D9%86%D8%A7%D9%86-%D8%A3%D8%B3%D9%84%D8%A7%D9%83-%D8%A7%D9%84%D8%A3%D8%B3%D9%86%D8%A7%D9%86/
https://jamilian.net/ar/%d9%87%d9%84-%d8%aa%d9%82%d9%88%d9%8a%d9%85-%d8%a7%d9%84%d8%a3%d8%b3%d9%86%d8%a7%d9%86-%d9%85%d8%a4%d9%84%d9%85/
https://tajmeeli.com/%D9%87%D9%84-%D8%A7%D9%84%D8%AA%D9%82%D9%88%D9%8A%D9%85-%D9%85%D8%A4%D9%84%D9%85%D8%9F/
https://www.ilajak.com/blog/metal-braces
https://mawdoo3.com/%D9%81%D9%88%D8%A7%D8%A6%D8%AF_%D9%88%D8%A3%D8%B6%D8%B1%D8%A7%D8%B1_%D8%AA%D9%82%D9%88%D9%8A%D9%85_%D8%A7%D9%84%D8%A3%D8%B3%D9%86%D8%A7%D9%86
https://www.learndentalcare.com/%d9%85%d8%a7-%d9%87%d9%88-%d8%aa%d9%82%d9%88%d9%8a%d9%85-%d8%a7%d9%84%d8%a7%d8%b3%d9%86%d8%a7%d9%86/
https://www.learndentalcare.com/%d8%a7%d9%84%d9%85-%d9%85%d8%b7%d8%a7%d8%b7-%d8%aa%d9%82%d9%88%d9%8a%d9%85-%d8%a7%d9%84%d8%a7%d8%b3%d9%86%d8%a7%d9%86/
https://mawdoo3.com/%D9%85%D8%A7_%D8%A3%D8%B6%D8%B1%D8%A7%D8%B1_%D8%AA%D9%82%D9%88%D9%8A%D9%85_%D8%A7%D9%84%D8%A3%D8%B3%D9%86%D8%A7%D9%86
https://dailymedicalinfo.com/view-article/مدة-تقويم-الاسنان/
https://mawdoo3.com/%D9%85%D8%B1%D8%A7%D8%AD%D9%84_%D8%AA%D9%82%D9%88%D9%8A%D9%85_%D8%A7%D9%84%D8%A3%D8%B3%D9%86%D8%A7%D9%86
https://www.learndentalcare.com/%D8%AA%D8%AE%D9%81%D9%8A%D9%81-%D8%A3%D9%84%D9%85-%D8%B4%D8%AF-%D8%A7%D9%84%D8%AA%D9%82%D9%88%D9%8A%D9%85/
https://mawdoo3.com/%D8%B7%D8%B1%D9%8A%D9%82%D8%A9_%D8%AA%D8%B1%D9%83%D9%8A%D8%A8_%D8%AA%D9%82%D9%88%D9%8A%D9%85_%D8%A7%D9%84%D8%A3%D8%B3%D9%86%D8%A7%D9%86
https://mqall.org/pain-calendar/
https://reehaam.com/orthodontics-guide/
https://www.almrsal.com/post/1267358
https://www.almrsal.com/post/855643
https://mawdoo3.com/%D9%83%D9%8A%D9%81%D9%8A%D8%A9_%D8%A7%D9%84%D8%B9%D9%86%D8%A7%D9%8A%D8%A9_%D8%A8%D8%AA%D9%82%D9%88%D9%8A%D9%85_%D8%A7%D9%84%D8%A3%D8%B3%D9%86%D8%A7%D9%86
https://tajmeeli.com/%D8%AA%D9%82%D9%88%D9%8A%D9%85-%D8%A7%D9%84%D8%A7%D8%B3%D9%86%D8%A7%D9%86-%D8%A7%D9%84%D8%B4%D9%81%D8%A7%D9%81/
https://www.almhydbclinic.com/%d8%a7%d8%b3%d8%a8%d8%a7%d8%a8-%d8%a3%d9%84%d9%85-%d9%85%d8%b7%d8%a7%d8%b7%d8%a7%d8%aa-%d8%a7%d9%84%d8%aa%d9%82%d9%88%d9%8a%d9%85-%d8%a8%d9%8a%d9%86-%d8%a7%d9%84%d9%81%d9%83%d9%8a%d9%86-%d8%8c-%d9%88/
https://www.magrabi.com.sa/ar/blog/%d8%aa%d9%82%d9%88%d9%8a%d9%85-%d8%a7%d9%84%d8%a7%d8%b3%d9%86%d8%a7%d9%86-%d8%a7%d9%84%d8%af%d8%a7%d8%ae%d9%84%d9%8a-2/
https://mawdoo3.com/%D8%A2%D8%AB%D8%A7%D8%B1_%D8%AA%D9%82%D9%88%D9%8A%D9%85_%D8%A7%D9%84%D8%A3%D8%B3%D9%86%D8%A7%D9%86
https://www.hellooha.com/articles/3059-%D9%85%D8%B9%D9%84%D9%88%D9%85%D8%A7%D8%AA-%D9%85%D9%87%D9%85%D8%A9-%D8%B9%D9%86-%D8%AA%D9%82%D9%88%D9%8A%D9%85-%D8%A7%D9%84%D8%A3%D8%B3%D9%86%D8%A7%D9%86-%D8%A7%D9%84%D8%AB%D8%A7%D8%A8%D8%AA-%D9%88%D8%A7%D9%84%D9%85%D8%AA%D8%AD%D8%B1%D9%83
https://www.learndentalcare.com/%d8%aa%d9%82%d9%88%d9%8a%d9%85-%d8%a7%d9%84%d8%a3%d8%b3%d9%86%d8%a7%d9%86-%d8%a7%d9%84%d8%ae%d8%b2%d9%81%d9%8a/
https://3yadtak.com/blog/metal-orthodontics
https://white-n-bright.com/%d8%b2%d8%b1%d8%a7%d8%b9%d8%a9-%d8%a3%d8%b3%d9%86%d8%a7%d9%86/%d8%a7%d9%84%d9%85%d8%ac%d9%84%d8%a9/a-braces-%d9%83%d9%84-%d8%a7%d9%84%d9%84%d9%8a-%d9%85%d8%ad%d8%aa%d8%a7%d8%ac-%d8%aa%d8%b9%d8%b1%d9%81%d9%87-%d8%b9%d9%86-%d8%aa%d9%82%d9%88%d9%8a%d9%85-%d8%a7%d9%84%d8%a3%d8%b3%d9%86%d8%a7%d9%86/
https://dailymedicalinfo.com/view-article/%D8%AA%D9%82%D9%88%D9%8A%D9%85-%D8%A7%D9%84%D8%A7%D8%B3%D9%86%D8%A7%D9%86/
https://tajmeeli.com/%d8%aa%d8%b1%d9%83%d9%8a%d8%a8-%d8%aa%d9%82%d9%88%d9%8a%d9%85-%d8%a7%d9%84%d8%a7%d8%b3%d9%86%d8%a7%d9%86/
https://mawdoo3.io/article/85941_%D9%83%D9%8A%D9%81_%D8%A3%D8%AE%D9%81%D9%81_%D8%A3%D9%84%D9%85_%D8%A7%D9%84%D8%AA%D9%82%D9%88%D9%8A%D9%85
https://dailymedicalinfo.com/view-article/%D9%85%D8%AF%D8%A9-%D8%AA%D9%82%D9%88%D9%8A%D9%85-%D8%A7%D9%84%D8%A7%D8%B3%D9%86%D8%A7%D9%86/
https://www.magrabi.com.sa/ar/blog/%D8%AA%D9%82%D9%88%D9%8A%D9%85-%D8%A7%D8%B3%D9%86%D8%A7%D9%86-%D8%B4%D9%81%D8%A7%D9%81/
https://www.magrabi.com.sa/ar/blog/%D8%B9%D9%8A%D9%88%D8%A8-%D8%AA%D9%82%D9%88%D9%8A%D9%85-%D8%A7%D9%84%D8%A7%D8%B3%D9%86%D8%A7%D9%86/
